# Supplementary material for: Low incidence of airborne SARS-CoV-2 in acute care hospital rooms with optimized ventilation
Source: Emerg Microbes Infect. 2020 Dec 10;9(1):2597–605. doi: 10.1080/22221751.2020.1850184 (PMC7734095; doi:10.1080/22221751.2020.1850184)
Supplement: Supplementary_Table_3.xlsx [file TEMI_A_1850184_SM9683.xlsx]

## Sheet: Data
Supplementary Table 3 : Description of the sampling and sample treatment conditions
Patient ID (Article)	Sample ID (Article)	Air Sampler	Chronological Sampling Order (Samples with identical numbers were taken simultaniously)	Date of sampling	Room number	Supplementary oxygen (Nasal Canula)	Oxygen flow-rate (LPM)	Sampling time (Hours)	Filter elution volume (mL)	Filter elution media
G		IOM	1	2020-03-26	12	+	N/D	4	3	DMEM + 10% FBS
G		IOM	1	2020-03-26	12	+	N/D	4	3	DMEM + 10% FBS
H		IOM	2	2020-03-27	6	+	N/D	4	3	DMEM + 10% FBS
H		IOM	2	2020-03-27	6	+	N/D	4	3	DMEM + 10% FBS
G		IOM	3	2020-03-27	12	+	N/D	4	3	DMEM + 10% FBS
G		IOM	3	2020-03-27	12	+	N/D	4	3	DMEM + 10% FBS
H		IOM	4	2020-03-30	6	-	-	4	3	DMEM + 10% FBS
H		IOM	4	2020-03-30	6	-	-	4	3	DMEM + 10% FBS
G		IOM	5	2020-03-30	12	+	N/D	4	3	DMEM + 10% FBS
G		IOM	5	2020-03-30	12	+	N/D	4	3	DMEM + 10% FBS
A		IOM	6	2020-03-31	8	+	5	6	3	DMEM + 10% FBS
A		IOM	6	2020-03-31	8	+	5	6	3	DMEM + 10% FBS
I		IOM	7	2020-03-31	11	+	N/D	6	3	DMEM + 10% FBS
I		IOM	7	2020-03-31	11	+	N/D	6	3	DMEM + 10% FBS
A		IOM	8	2020-04-01	8	+	6	6	3	DMEM + 10% FBS
A	1	IOM	8	2020-04-01	8	+	6	6	3	DMEM + 10% FBS
I		IOM	9	2020-04-01	2	+	1	6	3	DMEM + 10% FBS
I		IOM	9	2020-04-01	2	+	1	6	3	DMEM + 10% FBS
A		IOM	10	2020-04-02	8	+	6	6	3	DMEM + 10% FBS
A		IOM	10	2020-04-02	8	+	6	6	3	DMEM + 10% FBS
I		IOM	11	2020-04-02	2	-	-	6	3	DMEM + 10% FBS
I		IOM	11	2020-04-02	2	-	-	6	3	DMEM + 10% FBS
A		IOM	12	2020-04-03	8	+	+	6	3	DMEM + 10% FBS
A		IOM	12	2020-04-03	8	+	+	6	3	DMEM + 10% FBS
J		IOM	13	2020-04-03	2	-	-	6	3	DMEM + 10% FBS
J		IOM	13	2020-04-03	2	-	-	6	3	DMEM + 10% FBS
K		IOM	14	2020-04-07	2	+	3	6	3	DMEM + 10% FBS
K		IOM	14	2020-04-07	2	+	3	6	3	DMEM + 10% FBS
L		IOM	15	2020-04-07	3	+	2/0,5	6	3	DMEM + 10% FBS
L		IOM	15	2020-04-07	3	+	2/0,5	6	3	DMEM + 10% FBS
M		IOM	16	2020-04-08	7	-	-	6	3	DMEM + 10% FBS
M		IOM	16	2020-04-08	7	-	-	6	3	DMEM + 10% FBS
N		IOM	17	2020-04-08	13	-	-	6	3	DMEM + 10% FBS
N		IOM	17	2020-04-08	13	-	-	6	3	DMEM + 10% FBS
B	2	IOM	18	2020-04-09	5	+	2	6	3	DMEM + 10% FBS
B		IOM	18	2020-04-09	5	+	2	6	3	DMEM + 10% FBS
C	3	IOM	20	2020-04-14	6	-	-	6	3	DMEM + 10% FBS
P		IOM	22	2020-04-15	9	-	-	6	3	DMEM + 10% FBS
P		IOM	22	2020-04-15	9	-	-	6	3	DMEM + 10% FBS
Q		IOM	23	2020-04-17	8	+	3	6	3	DMEM + 10% FBS
Q		Cassette	23	2020-04-17	8	+	3	6	3	DMEM + 10% FBS
P		IOM	24	2020-04-17	9	-	-	6	3	DMEM + 10% FBS
P		Cassette	24	2020-04-17	9	-	-	6	3	DMEM + 10% FBS
R		IOM	25	2020-04-20	10	-	-	6	3	DMEM + 10% FBS
R		Cassette	25	2020-04-20	10	-	-	6	3	DMEM + 10% FBS
Q		IOM	26	2020-04-20	8	-	-	6	3	DMEM + 10% FBS
Q		Cassette	26	2020-04-20	8	-	-	6	3	DMEM + 10% FBS
Q		IOM	27	2020-04-21	8	-	-	6	3	DMEM + 10% FBS
Q		Cassette	27	2020-04-21	8	-	-	6	3	DMEM + 10% FBS
R		IOM	28	2020-04-21	10	-	-	6	3	DMEM + 10% FBS
R		Cassette	28	2020-04-21	10	-	-	6	3	DMEM + 10% FBS
Q		IOM	29	2020-04-22	6	-	-	6	3	VTM
Q		Cassette	29	2020-04-22	6	-	-	6	3	VTM
Q		SASS 3100	29	2020-04-22	6	-	-	0.166667	1	VTM
R		IOM	30	2020-04-22	10	-	-	6	3	VTM
R		Cassette	30	2020-04-22	10	-	-	6	3	VTM
R		SASS 3100	30	2020-04-22	10	-	-	0.166667	1	VTM
D	4	IOM	31	2020-04-23	12	-	-	6	3	VTM
D	5	Cassette	31	2020-04-23	12	-	-	6	3	VTM
D		SASS 3100	31	2020-04-23	12	-	-	0.166667	1	VTM
D		SASS 3100	31	2020-04-23	12	-	-	0.166667	1	VTM
D		IOM	32	2020-04-30	8	-	-	?	0.9	VTM
D		Cassette	32	2020-04-30	8	-	-	?	2	VTM
D		SASS 3100	32	2020-04-30	8	-	-	0.166667	1	VTM
E		IOM	33	2020-04-30	10	+	2	6	0.9	VTM
E	6	Cassette	33	2020-04-30	10	+	2	6	2	VTM
T		IOM	34	2020-05-01	1	+	1	6	0.9	VTM
T		Cassette	34	2020-05-01	1	+	1	6	3	VTM
T		SASS 3100	34	2020-05-01	1	+	1	0.166667	1	VTM
V		IOM	35	2020-05-01	4	+	2	5.5	0.9	VTM
V		Cassette	35	2020-05-01	4	+	2	5.5	2	VTM
V		SASS 3100	35	2020-05-01	4	+	2	0.166667	1	VTM
U		IOM	36	2020-05-04	10	-	-	6	0.9	VTM
U		Cassette	36	2020-05-04	10	-	-	6	2	VTM
U		SASS 3100	36	2020-05-04	10	-	-	0.166667	1	VTM
V		IOM	37	2020-05-04	4	+	N/D	6	0.9	VTM
V		Cassette	37	2020-05-04	4	+	N/D	6	2	VTM
V		SASS 3100	37	2020-05-04	4	+	N/D	0.166667	1	VTM
U		IOM	37	2020-05-04	10	-	-	18	0.9	VTM
U		Cassette	37	2020-05-04	10	-	-	18	2	VTM
V		IOM	38	2020-05-04	4	+	N/D	18	0.9	VTM
V		Cassette	38	2020-05-04	4	+	N/D	18	2	VTM
U		IOM	39	2020-05-05	10	-	-	6	0.9	VTM
U		Cassette	39	2020-05-05	10	-	-	6	2	VTM
U		SASS 3100	39	2020-05-05	10	-	-	0.166667	1	VTM
V		IOM	40	2020-05-05	4	+	N/D	6	0.9	VTM
V		Cassette	40	2020-05-05	4	+	N/D	6	2	VTM
V		IOM	41	2020-05-05	4	+	N/D	18	0.9	VTM
V		Cassette	41	2020-05-05	4	+	N/D	18	2	VTM
F	7	IOM	42	2020-05-05	9	+	N/D	18	0.9	VTM
F	8	Cassette	42	2020-05-05	9	+	N/D	18	2	VTM
V		IOM	43	2020-05-06	4	+	N/D	6	0.9	VTM
V		Cassette	43	2020-05-06	4	+	N/D	6	2	VTM
V		SASS 3100	43	2020-05-06	4	+	N/D	0.166667	1	VTM
V		IOM	44	2020-05-06	4	+	N/D	18	0.9	VTM
V		Cassette	44	2020-05-06	4	+	N/D	18	2	VTM
F		IOM	45	2020-05-06	9	+	N/D	6	0.9	VTM
F	9	Cassette	45	2020-05-06	9	+	N/D	6	2	VTM
F	10	IOM	46	2020-05-06	9	+	N/D	18	0.9	VTM
F	11	Cassette	46	2020-05-06	9	+	N/D	18	2	VTM
